# Supplementary material for: Cross-border supply chain coordination of low-carbon agricultural products under the risk of supply uncertainty
Source: PLoS One. 2024 Oct 22;19(10):e0309763. doi: 10.1371/journal.pone.0309763 (PMC11495562; doi:10.1371/journal.pone.0309763)
Supplement: S1 Appendix — (ZIP) [file pone.0309763.s001.zip]

Archive with 25 entries (25 files):
- Fig1.tif
- Fig2.fig
- Fig2.m
- Fig2.tif
- Fig3.fig
- Fig3.m
- Fig3.tif
- Fig4.fig
- Fig4.m
- Fig4.tif
- Fig5_a.fig
- Fig5_a.m
- Fig5_a.tif
- Fig5_b.fig
- Fig5_b.m
- Fig5_b.tif
- Fig5_c.fig
- Fig5_c.m
- Fig5_c.tif
- Fig6_a_b.fig
- Fig6_a_b.m
- Fig6_a_b.tif
- Fig7.fig
- Fig7.m
- Fig7.tif
