# Supplementary material for: Cross-border supply chain coordination of low-carbon agricultural products under the risk of supply uncertainty
Source: PLoS One. 2024 Oct 22;19(10):e0309763. doi: 10.1371/journal.pone.0309763 (PMC11495562; doi:10.1371/journal.pone.0309763)
Supplement: S1 Appendix — (ZIP) [file pone.0309763.s001.zip › Fig2.m]

%%²É¹ºÁ¿»­Í¼
clear;clc
syms v e
p=90;w1=60;w2=65;c1=20;c2=25;vs=2;vr=4;u=50;
r=2;n=2;
b=(0.1:0.1:0.9);a=5;
k=5

h=(1-((c2-(1-b).*c1)./(b.*(p+vr+vs)))).*100  %²É¹ºÁ¿q2
q=(1-(c1./(p+2.*vs+vr))).*100;  %×ÜµÄ²É¹ºÁ¿²É¹ºÁ¿q
q1=q-h                        %²É¹ºÁ¿q1

A1=(40:3.5:70)
A2=(25.1:0.1:25.9)


plot(b,q1,'-s','Color',[1 0 1],'linewidth',1,'markersize',4)
hold on 
plot(b,h,'-d','Color',[0 0.4470 0.7410],'linewidth',1,'markersize',4)
hold on
plot(b,A1,'-o','Color',[0.4660 0.6740 0.1880],'linewidth',1,'markersize',4)
hold on
plot(b,A2,'-^','Color',[0.8500 0.3250 0.0980],'linewidth',1,'markersize',4)
xlabel('Probability of supply disruption risk');
ylabel('Cross-border e-commerce optimal purchasing volume');
legend('Procurement volume under centralized decision-making q_1','Procurement volume under centralized decision-making q_2','Contractual Model Option Purchase Volume h','Procurement volume under the compact model q_1')
