# Supplementary material for: Cross-border supply chain coordination of low-carbon agricultural products under the risk of supply uncertainty
Source: PLoS One. 2024 Oct 22;19(10):e0309763. doi: 10.1371/journal.pone.0309763 (PMC11495562; doi:10.1371/journal.pone.0309763)
Supplement: S1 Appendix — (ZIP) [file pone.0309763.s001.zip › Fig3.m]

%%¼¯ÖÐ¾ö²ß¶þÎ¬Í¼ £ºa»òbÓëÀûÈó¹ØÏµ
clear;clc;

p=90;w1=60;w2=65;c1=20;c2=25;vs=2;vr=4;u=50;
r=2;n=2;
a=5;
%a=(0:5:30)
b=(0.1:0.1:0.9)

k=4;e=60;v=0.2

q2=(1-((c2-(1-b).*c1)./(b.*(p+vr+vs)))).*100  %²É¹ºÁ¿q2
q=(1-(c1./(p+2.*vs+vr))).*100;  %×ÜµÄ²É¹ºÁ¿²É¹ºÁ¿q
q1=q-q2                     %²É¹ºÁ¿q1


ESC =(b.*(p.*(((100.*(c2 + c1.*(b - 1)))./(b.*(p + vr + vs)) - 100).^2./2 - a.^(1./2).*n.*((100.*(c2 + c1.*(b - 1)))./(b.*(p + vr + vs)) - 100)) - (vr + vs).*(u - ((100.*(c2 + c1.*(b - 1)))./(b.*(p + vr + vs)) - 100).^2./2 + a.^(1./2).*n.*((100.*(c2 + c1.*(b - 1)))./(b.*(p + vr + vs)) - 100)) + c2.*((100.*(c2 + c1.*(b - 1)))./(b.*(p + vr + vs)) - 100) - 25.*a.^2) - (b - 1).*(c2.*((100.*(c2 + c1.*(b - 1)))./(b.*(p + vr + vs)) - 100) - (vr + 2.*vs).*(u - ((100.*c1)./(p + vr + 2.*vs) - 100).^2./2 + a.^(1./2).*n.*((100.*c1)./(p + vr + 2.*vs) - 100)) + p.*(((100.*c1)./(p + vr + 2.*vs) - 100).^2./2 - a.^(1./2).*n.*((100.*c1)./(p + vr + 2.*vs) - 100)) - 50.*a.^2 + c1.*((100.*c1)./(p + vr + 2.*vs) - (100.*(c2 + c1.*(b - 1)))./(b.*(p + vr + vs)))))./100
ERD =(b.*(p.*(((100.*(c2 + c1.*(b - 1)))./(b.*(p + vr + vs)) - 100).^2./2 - a.^(1./2).*n.*((100.*(c2 + c1.*(b - 1)))./(b.*(p + vr + vs)) - 100)) + w2.*((100.*(c2 + c1.*(b - 1)))./(b.*(p + vr + vs)) - 100) - vr.*(u - ((100.*(c2 + c1.*(b - 1)))./(b.*(p + vr + vs)) - 100).^2./2 + a.^(1./2).*n.*((100.*(c2 + c1.*(b - 1)))./(b.*(p + vr + vs)) - 100))) - (b - 1).*(p.*(((100.*c1)./(p + vr + 2.*vs) - 100).^2./2 - a.^(1./2).*n.*((100.*c1)./(p + vr + 2.*vs) - 100)) - vr.*(u - ((100.*c1)./(p + vr + 2.*vs) - 100).^2./2 + a.^(1./2).*n.*((100.*c1)./(p + vr + 2.*vs) - 100)) + w2.*((100.*(c2 + c1.*(b - 1)))./(b.*(p + vr + vs)) - 100) + w1.*((100.*c1)./(p + vr + 2.*vs) - (100.*(c2 + c1.*(b - 1)))./(b.*(p + vr + vs)))))./100
ESD =((b - 1).*(2.*vs.*(u - ((100.*c1)./(p + vr + 2.*vs) - 100).^2./2 + a.^(1./2).*n.*((100.*c1)./(p + vr + 2.*vs) - 100)) - ((100.*c1)./(p + vr + 2.*vs) - (100.*(c2 + c1.*(b - 1)))./(b.*(p + vr + vs))).*(c1 - w1) + 25.*a.^2) - b.*(vs.*(u - ((100.*(c2 + c1.*(b - 1)))./(b.*(p + vr + vs)) - 100).^2./2 + a.^(1./2).*n.*((100.*(c2 + c1.*(b - 1)))./(b.*(p + vr + vs)) - 100)) + 25.*a.^2 - (c2 - w2).*((100.*(c2 + c1.*(b - 1)))./(b.*(p + vr + vs)) - 100)))./100


plot(b,ESC,'-d','Color',[0 0.4470 0.7410],'linewidth',1,'markersize',4)
hold on
plot(b,ERD,'-o','Color',[0.8500 0.3250 0.0980],'linewidth',1,'markersize',4)
hold on 
plot(b,ESD,'-v','Color',[1.00 0.8 0.00],'linewidth',1,'markersize',4)
xlabel('Probability of supply disruption');
ylabel('Expected profit');
legend('Total supply chain profit under centralized decision making','Cross-border e-commerce expects profits under centralized decision-making','Expected profit of overseas suppliers under centralized decision-making')
