# Supplementary material for: Cross-border supply chain coordination of low-carbon agricultural products under the risk of supply uncertainty
Source: PLoS One. 2024 Oct 22;19(10):e0309763. doi: 10.1371/journal.pone.0309763 (PMC11495562; doi:10.1371/journal.pone.0309763)
Supplement: S1 Appendix — (ZIP) [file pone.0309763.s001.zip › Fig5_a.m]

%%ÆõÔ¼ÈýÎ¬Í¼£¨»ùÓÚ¼¯ÖÐ¾ö²ßÏÂµÄ²É¹ºÁ¿£©(a,b)
clear,clc
[a,b]=meshgrid(0:1:25,0.1:0.01:0.9)
%colormap('HSV')
colormap('Parula')
ESO =(- b.*(20.*a.^2 - (175.*(20.*b + 5))./(8.*b) - 31.*((25.*(20.*b + 5))./(24.*b) - 100).^2 + 124.*a.^(1./2).*((25.*(20.*b + 5))./(24.*b) - 100) + 2200) - (b - 1).*((125.*(20.*b + 5))./(3.*b) - 20.*a.^2 + (31200.*a.^(1./2))./49 - (((125.*(20.*b + 5))./(2.*b) - 6000).*((25.*(20.*b + 5))./(24.*b) + 4.*a.^(1./2) + 2900./49))./2 + 27979800./2401))./100
ERO =(- b.*(5.*a.^2 - (25.*(20.*b + 5))./(6.*b) - 17.*((25.*(20.*b + 5))./(24.*b) - 100).^2 + 68.*a.^(1./2).*((25.*(20.*b + 5))./(24.*b) - 100) + 600) - (b - 1).*((733200.*a.^(1./2))./49 - 10.*a.^2 - (175.*(20.*b + 5))./(3.*b) + (((125.*(20.*b + 5))./(2.*b) - 6000).*((25.*(20.*b + 5))./(24.*b) + 4.*a.^(1./2) + 2900./49))./2 + 716369400./2401))./100

A=ESO+ERO

surf(a,b,ESO);
xlabel('Product quality level');ylabel('Probability of supply disruption risk');zlabel('Overseas suppliers expect profits');
