# Supplementary material for: Cross-border supply chain coordination of low-carbon agricultural products under the risk of supply uncertainty
Source: PLoS One. 2024 Oct 22;19(10):e0309763. doi: 10.1371/journal.pone.0309763 (PMC11495562; doi:10.1371/journal.pone.0309763)
Supplement: S1 Appendix — (ZIP) [file pone.0309763.s001.zip › Fig6_a_b.m]

%%ÆõÔ¼ÈýÎ¬Í¼£¨»ùÓÚ¼¯ÖÐ¾ö²ßÏÂµÄ²É¹ºÁ¿£©(a,v)
clear,clc
[a,v]=meshgrid(1:1:25,0.1:0.02:0.5)

ESO =(a.^2.*(25.*v - 25) + (333335.*a.^(1./2))./42 + 720807225695476546843./4222124650659840)./100
 
 
ERO =((274825.*a.^(1./2))./42 - (85.*a.^2.*v)./2 + 84708999886132690337./844424930131968)./100

A=ESO+ERO

subplot(1,2,1);surf(a,v,ESO);
xlabel('\theta');ylabel('\alpha');zlabel('Total expected profit of two cross-border suppliers');
hold on
subplot(1,2,2);surf(a,v,ERO);
xlabel('\theta');ylabel('\alpha');zlabel('Expected profits from cross-border e-commerce');
