# Supplementary material for: Cross-border supply chain coordination of low-carbon agricultural products under the risk of supply uncertainty
Source: PLoS One. 2024 Oct 22;19(10):e0309763. doi: 10.1371/journal.pone.0309763 (PMC11495562; doi:10.1371/journal.pone.0309763)
Supplement: S1 Appendix — (ZIP) [file pone.0309763.s001.zip › Fig7.m]

%%ÆõÔ¼ÈýÎ¬Í¼£¨»ùÓÚ¼¯ÖÐ¾ö²ßÏÂµÄ²É¹ºÁ¿£©(k,e)
clear,clc
[k,e]=meshgrid(1:0.6:5,50:1:65)
ESO =((24960102242150730667.*e)./8444249301319680 + (445.*k)./24 + 23181544674230709./2199023255552)./100
 
 
ERO =(642849544568550729./2199023255552 - (2225.*k)./36 - (24960102242150730667.*e)./8444249301319680)./100

mesh(k,e,ESO);

xlabel('k');ylabel('e');zlabel('Expected profits from cross-border e-commerce');
hold on
mesh(k,e,ERO);
xlabel('k');ylabel('e');zlabel('Expected profits from cross-border e-commerce');
